# Supplementary material for: E3 ligase RNF5 inhibits type I interferon response in herpes simplex virus keratitis through the STING/IRF3 signaling pathway
Source: Front Microbiol. 2022 Aug 2;13:944101. doi: 10.3389/fmicb.2022.944101 (PMC9382029; doi:10.3389/fmicb.2022.944101)
Supplement: Supplementary file 3 [file Data_Sheet_1.ZIP]

Archive with 16 entries (15 files):
- Figure5/
- __MACOSX/._Figure5
- Figure5/.DS_Store
- __MACOSX/Figure5/._.DS_Store
- Figure5/3dpi siRNA-control.jpg
- __MACOSX/Figure5/._3dpi siRNA-control.jpg
- Figure5/0dpi 200X HE.tif
- __MACOSX/Figure5/._0dpi 200X HE.tif
- Figure5/3dpi siRNA-RNF5 200X HE.tif
- __MACOSX/Figure5/._3dpi siRNA-RNF5 200X HE.tif
- Figure5/3dpi siRNA-control 200X HE.tif
- __MACOSX/Figure5/._3dpi siRNA-control 200X HE.tif
- Figure5/3dpi siRNA-RNF5.jpg
- __MACOSX/Figure5/._3dpi siRNA-RNF5.jpg
- Figure5/0dpi.jpg
- __MACOSX/Figure5/._0dpi.jpg
