# Supplementary material for: E3 ligase RNF5 inhibits type I interferon response in herpes simplex virus keratitis through the STING/IRF3 signaling pathway
Source: Front Microbiol. 2022 Aug 2;13:944101. doi: 10.3389/fmicb.2022.944101 (PMC9382029; doi:10.3389/fmicb.2022.944101)
Supplement: Supplementary file 7 [file Data_Sheet_5.ZIP]

Archive with 6 entries (6 files):
- 12hpi 100X DAPI.tif
- __MACOSX/._12hpi 100X DAPI.tif
- 12hpi 100X Merged.tif
- __MACOSX/._12hpi 100X Merged.tif
- 12hpi 100X SABC-CY3.tif
- __MACOSX/._12hpi 100X SABC-CY3.tif
